# Supplementary material for: Characterization of the preweaned Holstein calf fecal microbiota prior to, during, and following resolution of uncomplicated gastrointestinal disease
Source: Front Microbiol. 2024 May 24;15:1388489. doi: 10.3389/fmicb.2024.1388489 (PMC11157069; doi:10.3389/fmicb.2024.1388489)
Supplement: Supplementary file 2 [file Table_1.XLSX]

## Sheet: S1 Table
Score	Demeanor	Ears	Mobility	Interaction	Sucking Reflex	Scleral Injection	Ocular recession
0	Bright, alert, responsive	Erect	Actively mobile	Interactive	Strong	Small, pinkish vessels	None noted
1	Mildly depressed, dull, less responsive	Slightly drooped	Capable of standing with minimal encouragement	Sluggish	Slightly diminished	Small, reddish vessels	Slightly sunken; <3 mm
2	Moderately depressed, dull, less responsive	Drooped	Capable of standing with moderate encouragement	Minimal interest; weak	Markedly diminished	Slightly engorged, red vessels	Moderately sunken; 3-4 mm
3	Markedly depressed, markedly unresponsive	Drooped; limp	Capable of standing with assistance	Uninterested; lethargic	No suckle; lethargic	Moderately engorged, red vessels	Markedly sunken; 5-6 mm
4	Unresponsive	Drooped; inert	Incapable of standing; sternal or lateral recumbency	Incapable of interaction	No suckle; inert	Engorged, dark purple vessels	Severely sunken; >6 mm
