# Supplementary material for: Characterization of the preweaned Holstein calf fecal microbiota prior to, during, and following resolution of uncomplicated gastrointestinal disease
Source: Front Microbiol. 2024 May 24;15:1388489. doi: 10.3389/fmicb.2024.1388489 (PMC11157069; doi:10.3389/fmicb.2024.1388489)
Supplement: Supplementary file 3 [file Table_2.XLSX]

## Sheet: S2 Table
Animal	Farm	Clinical Group	Birthdate	Sample Date	Temperature (°F)	Nasal	Eye	Ear	Cough	Fecal	Navel	Joint	Behavior	Age at Sampling	Age Group
1	D1	Healthy	2021-01-27	2021-02-02	101.9	0	0	0	0	0	1	0	0	6	0-1 week
1	D1	Healthy	2021-01-27	2021-02-16	101.9	0	0	0	0	1	0	0	0	20	2-3 weeks
1	D1	Healthy	2021-01-27	2021-03-02	102.1	0	0	0	0	0	0	0	0	34	4-5 weeks
2	D1	Healthy	2021-01-28	2021-02-02	101.9	0	0	0	0	0	1	0	0	5	0-1 week
2	D1	Healthy	2021-01-28	2021-02-16	102.2	0	0	0	0	1	0	0	0	19	2-3 weeks
2	D1	Healthy	2021-01-28	2021-03-02	101.9	0	0	0	0	0	0	0	0	33	4-5 weeks
3	D1	Healthy	2021-01-29	2021-02-02	101.7	0	0	0	0	0	1	0	0	4	0-1 week
3	D1	Healthy	2021-01-29	2021-02-16	102.5	0	0	0	0	0	0	0	0	18	2-3 weeks
3	D1	Healthy	2021-01-29	2021-03-02	102.3	0	0	0	0	0	0	0	0	32	4-5 weeks
4	D1	Healthy	2021-01-30	2021-02-02	101.4	0	0	0	0	0	1	0	0	3	0-1 week
4	D1	Healthy	2021-01-30	2021-02-16	102.9	0	0	0	0	0	0	0	0	17	2-3 weeks
4	D1	Healthy	2021-01-30	2021-03-02	101.4	0	0	0	0	0	0	0	0	31	4-5 weeks
5	D1	Healthy	2021-01-30	2021-02-02	100.2	0	0	0	0	0	0	0	0	3	0-1 week
5	D1	Healthy	2021-01-30	2021-02-16	102.2	0	0	0	0	1	1	0	0	17	2-3 weeks
5	D1	Healthy	2021-01-30	2021-03-02	101.9	0	0	0	0	1	0	0	0	31	4-5 weeks
6	D1	Healthy	2021-01-31	2021-02-02	100.3	0	0	0	0	0	1	0	0	2	0-1 week
6	D1	Healthy	2021-01-31	2021-02-16	101	0	0	0	0	0	0	0	0	16	2-3 weeks
6	D1	Healthy	2021-01-31	2021-03-02	101.5	0	0	0	0	0	0	0	0	30	4-5 weeks
7	D1	Healthy	2021-01-31	2021-02-02	102.4	0	0	0	0	0	1	0	0	2	0-1 week
7	D1	Healthy	2021-01-31	2021-02-16	102.3	0	0	0	0	1	0	0	0	16	2-3 weeks
7	D1	Healthy	2021-01-31	2021-03-02	102.2	0	0	0	0	0	0	0	0	30	4-5 weeks
8	D1	Healthy	2021-05-13	2021-05-24	102.7	0	0	0	0	0	0	0	0	11	0-1 week
8	D1	Healthy	2021-05-13	2021-06-07	102.1	0	0	0	0	1	0	0	0	25	2-3 weeks
8	D1	Healthy	2021-05-13	2021-06-21	102.5	0	0	0	0	0	0	0	0	39	4-5 weeks
9	D1	Healthy	2021-05-14	2021-05-24	101.7	0	0	0	0	0	0	0	0	10	0-1 week
9	D1	Healthy	2021-05-14	2021-06-07	102.1	0	0	0	0	1	0	0	0	24	2-3 weeks
9	D1	Healthy	2021-05-14	2021-06-21	101.9	0	0	0	0	0	1	0	0	38	4-5 weeks
10	D1	Healthy	2021-05-14	2021-05-24	100.9	0	0	0	0	0	0	0	0	10	0-1 week
10	D1	Healthy	2021-05-14	2021-06-07	102.1	0	0	0	0	1	0	0	0	24	2-3 weeks
10	D1	Healthy	2021-05-14	2021-06-21	102.2	0	0	0	0	0	0	0	0	38	4-5 weeks
11	D1	Healthy	2021-05-18	2021-05-24	101.7	0	0	0	0	0	1	0	0	6	0-1 week
11	D1	Healthy	2021-05-18	2021-06-07	101.5	0	0	0	0	0	0	0	0	20	2-3 weeks
11	D1	Healthy	2021-05-18	2021-06-21	101.8	0	0	0	0	0	0	0	0	34	4-5 weeks
12	D1	Healthy	2021-05-19	2021-05-24	101.5	0	0	0	0	0	0	0	0	5	0-1 week
12	D1	Healthy	2021-05-19	2021-06-07	102.6	0	0	0	0	1	1	0	0	19	2-3 weeks
12	D1	Healthy	2021-05-19	2021-06-21	101.5	0	0	0	0	0	0	0	0	33	4-5 weeks
13	D1	Pre-diarrheal	2021-01-27	2021-02-02	102.3	0	0	0	0	0	1	0	0	6	0-1 week
13	D1	Diarrheal	2021-01-27	2021-02-16	101.5	0	0	0	0	2	0	0	0	20	2-3 weeks
13	D1	Post-diarrheal	2021-01-27	2021-03-02	101.1	0	0	0	0	0	0	0	0	34	4-5 weeks
14	D1	Pre-diarrheal	2021-01-28	2021-02-02	102.1	0	0	0	0	0	1	0	0	5	0-1 week
14	D1	Diarrheal	2021-01-28	2021-02-16	102.6	0	0	0	0	2	0	0	0	19	2-3 weeks
14	D1	Post-diarrheal	2021-01-28	2021-03-02	101.4	0	0	0	0	0	0	0	0	33	4-5 weeks
15	D1	Pre-diarrheal	2021-01-30	2021-02-02	101.7	0	0	0	0	0	1	0	0	3	0-1 week
15	D1	Diarrheal	2021-01-30	2021-02-16	102.5	0	0	0	0	3	0	0	0	17	2-3 weeks
15	D1	Post-diarrheal	2021-01-30	2021-03-02	101.9	0	0	0	0	0	0	0	0	31	4-5 weeks
16	D1	Pre-diarrheal	2021-05-15	2021-05-24	101.4	0	0	0	0	0	1	0	0	9	0-1 week
16	D1	Diarrheal	2021-05-15	2021-06-07	101.7	0	0	0	0	3	0	0	0	23	2-3 weeks
16	D1	Post-diarrheal	2021-05-15	2021-06-21	102.5	0	0	0	1	1	0	0	0	37	4-5 weeks
17	D1	Pre-diarrheal	2021-05-17	2021-05-24	101.3	0	0	0	0	0	1	0	0	7	0-1 week
17	D1	Diarrheal	2021-05-17	2021-06-07	102.5	0	0	0	0	2	0	0	3	21	2-3 weeks
17	D1	Post-diarrheal	2021-05-17	2021-06-21	101.7	1	0	0	0	0	1	0	0	35	4-5 weeks
18	D1	Pre-diarrheal	2021-05-18	2021-05-24	101.7	0	0	0	0	0	1	0	0	6	0-1 week
18	D1	Diarrheal	2021-05-18	2021-06-07	102.5	0	1	0	0	3	0	0	4	20	2-3 weeks
18	D1	Post-diarrheal	2021-05-18	2021-06-21	100.1	0	0	0	0	0	1	0	0	34	4-5 weeks
19	D1	Pre-diarrheal	2021-05-17	2021-05-24	100.8	0	0	0	0	0	1	0	0	7	0-1 week
19	D1	Diarrheal	2021-05-17	2021-06-07	101.8	0	0	0	0	2	0	0	0	21	2-3 weeks
19	D1	Post-diarrheal	2021-05-17	2021-06-21	102.4	1	0	0	0	1	0	0	0	35	4-5 weeks
20	D2	Healthy	2020-11-06	2020-11-11	100.7	0	0	0	0	0	0	0	0	5	0-1 week
20	D2	Healthy	2020-11-06	2020-11-24	101.9	0	0	0	0	0	0	0	0	18	2-3 weeks
20	D2	Healthy	2020-11-06	2020-12-09	102.6	0	0	0	1	0	0	0	0	33	4-5 weeks
21	D2	Healthy	2020-11-06	2020-11-11	102.6	0	0	0	0	0	0	0	0	5	0-1 week
21	D2	Healthy	2020-11-06	2020-11-24	102.7	0	0	0	0	1	0	0	0	18	2-3 weeks
21	D2	Healthy	2020-11-06	2020-12-09	102.4	0	0	0	0	0	0	0	0	33	4-5 weeks
22	D2	Healthy	2020-11-06	2020-11-11	102.3	0	0	0	0	1	0	0	0	5	0-1 week
22	D2	Healthy	2020-11-06	2020-11-24	100.8	1	0	0	0	0	1	0	0	18	2-3 weeks
22	D2	Healthy	2020-11-06	2020-12-09	102.9	0	0	0	0	0	1	0	0	33	4-5 weeks
23	D2	Healthy	2020-11-07	2020-11-11	102.2	0	0	0	0	0	0	0	0	4	0-1 week
23	D2	Healthy	2020-11-07	2020-11-24	100.8	0	0	0	0	0	1	0	0	17	2-3 weeks
23	D2	Healthy	2020-11-07	2020-12-09	102.9	1	0	0	0	0	1	0	0	32	4-5 weeks
24	D2	Healthy	2020-11-07	2020-11-11	101.2	0	0	0	0	0	0	0	0	4	0-1 week
24	D2	Healthy	2020-11-07	2020-11-24	102.3	0	0	0	0	1	0	0	0	17	2-3 weeks
24	D2	Healthy	2020-11-07	2020-12-09	101.3	0	0	0	0	1	0	0	0	32	4-5 weeks
25	D2	Healthy	2020-11-07	2020-11-11	102.6	0	0	0	0	0	0	0	0	4	0-1 week
25	D2	Healthy	2020-11-07	2020-11-24	102.5	0	0	0	0	1	1	0	0	17	2-3 weeks
25	D2	Healthy	2020-11-07	2020-12-09	102.9	0	0	0	0	1	1	0	0	32	4-5 weeks
26	D2	Healthy	2021-05-11	2021-05-17	100.9	0	0	0	0	0	1	0	0	6	0-1 week
26	D2	Healthy	2021-05-11	2021-06-01	102.2	0	0	0	0	1	0	0	0	21	2-3 weeks
26	D2	Healthy	2021-05-11	2021-06-14	102.1	0	0	0	1	1	0	0	0	34	4-5 weeks
27	D2	Healthy	2021-05-12	2021-05-17	102.2	0	0	0	0	0	1	0	0	5	0-1 week
27	D2	Healthy	2021-05-12	2021-06-01	102.9	0	0	0	0	0	0	0	0	20	2-3 weeks
27	D2	Healthy	2021-05-12	2021-06-14	102.3	0	0	0	1	0	0	0	0	33	4-5 weeks
28	D2	Healthy	2021-05-12	2021-05-17	102.3	0	0	0	0	0	1	0	0	5	0-1 week
28	D2	Healthy	2021-05-12	2021-06-01	101.6	0	0	0	0	1	0	0	0	20	2-3 weeks
28	D2	Healthy	2021-05-12	2021-06-14	102.5	0	0	0	0	1	0	0	0	33	4-5 weeks
29	D2	Healthy	2021-05-12	2021-05-17	102	1	0	0	0	1	1	0	0	5	0-1 week
29	D2	Healthy	2021-05-12	2021-06-01	102.4	0	0	0	0	1	0	0	0	20	2-3 weeks
29	D2	Healthy	2021-05-12	2021-06-14	102.1	0	0	0	0	0	0	0	0	33	4-5 weeks
30	D2	Healthy	2021-05-12	2021-05-17	102.5	0	0	0	0	0	1	0	0	5	0-1 week
30	D2	Healthy	2021-05-12	2021-06-01	101.2	1	0	0	0	0	1	0	0	20	2-3 weeks
30	D2	Healthy	2021-05-12	2021-06-14	102.3	0	0	0	0	0	1	0	0	33	4-5 weeks
31	D2	Healthy	2021-05-12	2021-05-17	101.2	0	0	0	0	0	1	0	0	5	0-1 week
31	D2	Healthy	2021-05-12	2021-06-01	102.1	0	0	0	0	0	1	0	0	20	2-3 weeks
31	D2	Healthy	2021-05-12	2021-06-14	101.7	0	1	0	0	0	0	0	0	33	4-5 weeks
32	D2	Pre-diarrheal	2020-11-06	2020-11-11	100.7	0	0	0	0	0	0	0	0	5	0-1 week
32	D2	Diarrheal	2020-11-06	2020-11-24	102.7	1	0	0	0	2	0	0	0	18	2-3 weeks
32	D2	Post-diarrheal	2020-11-06	2020-12-09	101.9	0	0	0	0	0	0	0	0	33	4-5 weeks
33	D2	Pre-diarrheal	2020-11-07	2020-11-11	101.6	0	0	0	0	0	0	0	0	4	0-1 week
33	D2	Diarrheal	2020-11-07	2020-11-24	101.1	0	0	0	0	2	0	0	0	17	2-3 weeks
33	D2	Post-diarrheal	2020-11-07	2020-12-09	101.1	0	0	0	0	0	1	0	0	32	4-5 weeks
34	D2	Pre-diarrheal	2021-05-17	2021-05-17	101.9	0	0	0	0	0	0	0	0	0	0-1 week
34	D2	Diarrheal	2021-05-17	2021-06-01	102.5	0	0	0	1	3	0	0	1	15	2-3 weeks
34	D2	Post-diarrheal	2021-05-17	2021-06-14	101.5	0	0	0	0	0	0	0	0	28	4-5 weeks
35	D2	Pre-diarrheal	2021-05-11	2021-05-17	101.3	0	0	0	0	0	1	0	0	6	0-1 week
35	D2	Diarrheal	2021-05-11	2021-06-01	102	0	0	0	0	3	0	0	0	21	2-3 weeks
35	D2	Post-diarrheal	2021-05-11	2021-06-14	101.8	0	0	0	0	0	0	0	0	34	4-5 weeks
36	D2	Pre-diarrheal	2021-05-11	2021-05-17	101.5	0	0	0	0	0	1	0	0	6	0-1 week
36	D2	Diarrheal	2021-05-11	2021-06-01	101.9	0	0	0	0	3	0	0	0	21	2-3 weeks
36	D2	Post-diarrheal	2021-05-11	2021-06-14	102.1	0	0	0	0	0	0	0	0	34	4-5 weeks
37	D2	Pre-diarrheal	2021-05-11	2021-05-17	101.4	0	0	0	0	0	1	0	0	6	0-1 week
37	D2	Diarrheal	2021-05-11	2021-06-01	101.9	0	0	0	0	2	0	0	0	21	2-3 weeks
37	D2	Post-diarrheal	2021-05-11	2021-06-14	102	0	0	0	0	0	0	0	0	34	4-5 weeks
38	D2	Pre-diarrheal	2021-05-12	2021-05-17	102.6	0	0	0	0	0	1	0	0	5	0-1 week
38	D2	Diarrheal	2021-05-12	2021-06-01	102.5	0	0	0	0	3	0	0	0	20	2-3 weeks
38	D2	Post-diarrheal	2021-05-12	2021-06-14	102.1	0	0	0	0	0	0	0	0	33	4-5 weeks
39	D2	Pre-diarrheal	2021-05-12	2021-05-17	101.4	0	0	0	0	1	1	0	0	5	0-1 week
39	D2	Diarrheal	2021-05-12	2021-06-01	102.3	0	0	0	0	2	0	0	0	20	2-3 weeks
39	D2	Post-diarrheal	2021-05-12	2021-06-14	101.4	0	0	0	0	0	0	0	0	33	4-5 weeks
40	D2	Pre-diarrheal	2021-05-12	2021-05-17	101.7	0	0	0	0	1	1	0	0	5	0-1 week
40	D2	Diarrheal	2021-05-12	2021-06-01	102.3	0	0	0	0	3	0	0	0	20	2-3 weeks
40	D2	Post-diarrheal	2021-05-12	2021-06-14	100.6	0	0	0	0	0	0	0	0	33	4-5 weeks
41	D2	Pre-diarrheal	2021-05-12	2021-05-17	102.6	0	0	0	0	0	1	0	0	5	0-1 week
41	D2	Diarrheal	2021-05-12	2021-06-01	102.3	0	0	0	0	2	0	0	0	20	2-3 weeks
41	D2	Post-diarrheal	2021-05-12	2021-06-14	101.6	0	0	0	0	1	0	0	0	33	4-5 weeks
42	D2	Pre-diarrheal	2021-05-13	2021-05-17	102.5	0	0	0	0	0	1	0	0	4	0-1 week
42	D2	Diarrheal	2021-05-13	2021-06-01	101.8	0	0	0	0	2	0	0	0	19	2-3 weeks
42	D2	Post-diarrheal	2021-05-13	2021-06-14	100.9	0	0	0	0	0	0	0	0	32	4-5 weeks
